# Supplementary material for: Distinct Temperature Trends in the Uptake of Gaseous n-Butylamine on Two Solid Diacids
Source: ACS EST Air. 2023 Nov 29;1(1):52–61. doi: 10.1021/acsestair.3c00032 (PMC10798143; doi:10.1021/acsestair.3c00032)
Supplement: Supplementary file 2 — ea3c00032_si_002.zip [file ea3c00032_si_002.zip]

Archive with 18 entries (17 files):
- viscosity videos/
- __MACOSX/._viscosity videos
- viscosity videos/77 K-2:1.jpeg
- __MACOSX/viscosity videos/._77 K-2:1.jpeg
- viscosity videos/195 K-1:1.avi
- __MACOSX/viscosity videos/._195 K-1:1.avi
- viscosity videos/238 K-1:1.avi
- __MACOSX/viscosity videos/._238 K-1:1.avi
- viscosity videos/298 K-2:1.avi
- __MACOSX/viscosity videos/._298 K-2:1.avi
- viscosity videos/195 K-2:1.avi
- __MACOSX/viscosity videos/._195 K-2:1.avi
- viscosity videos/238 K-2:1.avi
- __MACOSX/viscosity videos/._238 K-2:1.avi
- viscosity videos/77 K-1:1.jpeg
- __MACOSX/viscosity videos/._77 K-1:1.jpeg
- viscosity videos/298 K-1:1.avi
- __MACOSX/viscosity videos/._298 K-1:1.avi
